# Supplementary material for: Trajectories of Insomnia Symptoms Among Aging Employees and Their Associations With Memory, Learning Ability, and Concentration After Retirement - A Prospective Cohort Study (2000–2017)
Source: J Aging Health. 2022 Apr 28;34(6-8):916–28. doi: 10.1177/08982643221078740 (PMC9483690; doi:10.1177/08982643221078740)
Supplement: sj-xlsx-1-jah-10.1177_08982643221078740 – Supplemental Material for Trajectories of Insomnia Symptoms Among Aging Employees and Their Associations With Memory, Learning Ability, and Concentration After Retirement - A Prospective Cohort Study (2000–2017) [file sj-xlsx-1-jah-10.1177_08982643221078740.xlsx]

## Sheet: Taul1
	Supplementary table S1
	Bayesian information criteria (BIC) and Akaike information criteria (AIC) and class size % for insomnia symptoms trajectories in statutory retirement and selected models
	Trajectory shape	Number of groups	Convergence criteria satisfied	AIC	BIC	%class1	%class2	%class3	%class4
	Intercept	2	True	62025.9	62068.6	18.6646	81.3354
	Linear	2	True	61998.1	62053	16.3278	83.6722
	Quadratic	2	True	61915.9	61983	83.6722	16.3278
	Cubic	2	True	61980	62059.3	85.0379	14.9621
	Intercept	3	True	62029.9	62084.8	79.3323	20.6677	0
	Linear	3	True	62004.1	62077.3	80.698	0	19.302
	Quadratic	3	True	62021.4	62112.9	0	82.6404	17.3596
	Cubic	3	True	61533.2	61643	13.1108	78.1791	8.71017
	Intercept	4	True	62033.9	62101	77.1472	22.8528	0	0
	Linear	4	True	62010.1	62101.6	20.2428	0	79.7572	0
	Quadratic	4	True	61591.8	61707.7	13.2322	77.39	9.37785	0
	Cubic	4	True	62000	62140.3	0	0	80.1821	19.8179
