# Supplementary material for: Trajectories of Insomnia Symptoms Among Aging Employees and Their Associations With Memory, Learning Ability, and Concentration After Retirement - A Prospective Cohort Study (2000–2017)
Source: J Aging Health. 2022 Apr 28;34(6-8):916–28. doi: 10.1177/08982643221078740 (PMC9483690; doi:10.1177/08982643221078740)
Supplement: sj-xlsx-2-jah-10.1177_08982643221078740 – Supplemental Material for Trajectories of Insomnia Symptoms Among Aging Employees and Their Associations With Memory, Learning Ability, and Concentration After Retirement - A Prospective Cohort Study (2000–2017) [file sj-xlsx-2-jah-10.1177_08982643221078740.xlsx]

## Sheet: Taul1
	Supplementary table S2
	Bayesian information criteria (BIC) and Akaike information criteria (AIC) and class size % for insomnia symptoms trajectories in disability retirement and selected models
	Trajectory shape	Number of groups	Convergence criteria satisfied	AIC	BIC	%class1	%class2	%class3	%class4
	Intercept	2	True	9149.34	9178.15	23.8411	76.1589
	Linear	2	True	9127.69	9164.73	22.0751	77.9249
	Quadratic	2	True	9056.47	9101.75	27.5938	72.4062
	Cubic	2	True	9057.3	9110.81	26.4901	73.5099
	Intercept	3	True	9153.34	9190.38	71.3024	28.6976	0
	Linear	3	True	9133.69	9183.08	28.9183	71.0817	0
	Quadratic	3	True	9048.23	9109.97	7.50552	65.5629	26.9316
	Cubic	3	True	9051.61	9125.69	7.72627	65.3422	26.9316
	Intercept	4	True	9143.6	9188.88	56.5121	7.28477	36.2031	0
	Linear	4	True	9128	9189.74	11.479	0	64.4592	24.0618
	Quadratic	4	True	9056.23	9134.43	63.3554	9.27152	27.3731	0
	Cubic	4	True	9025.51	9120.17	27.3731	12.1413	49.4481	11.0375
